# Supplementary material for: Latitude in sample handling and storage for infant faecal microbiota studies: the elephant in the room?
Source: Microbiome. 2016 Jul 30;4:40. doi: 10.1186/s40168-016-0186-x (PMC4967342; doi:10.1186/s40168-016-0186-x)
Supplement: Additional file 1: — Illumina Miseq expected variation. (XLS 15 kb) [file 40168_2016_186_MOESM1_ESM.xls]

## Sheet: Sheet1
	Additional file 1 - Illumina Miseq Expected Variation
	Weighted UniFrac Distances													Unweighted UniFrac Distances
		Infant14Sample1	Infant14Sample2	Infant14Sample3	Infant14Sample4	Infant14Sample5	Infant14Sample6	Infant14Sample7	Infant14Sample8	Infant14Sample9	Infant14Sample10				Infant14Sample1	Infant14Sample2	Infant14Sample3	Infant14Sample4	Infant14Sample5	Infant14Sample6	Infant14Sample7	Infant14Sample8	Infant14Sample9	Infant14Sample10
	Infant14Sample1	0	0.0461796	0.027439	0.0813239	0.0526438	0.072958	0.0420211	0.0411886	0.0550825	0.0378747			Infant14Sample1	0	0.513071	0.494668	0.548656	0.474783	0.528606	0.474699	0.481757	0.543313	0.502618
	Infant14Sample2	0.0461796	0	0.03089	0.0504466	0.0480345	0.0446222	0.0403207	0.0384225	0.0324918	0.0441246			Infant14Sample2	0.513071	0	0.489061	0.572903	0.493053	0.509867	0.435723	0.475522	0.530472	0.464035
	Infant14Sample3	0.027439	0.03089	0	0.0635595	0.0523125	0.0572113	0.0373518	0.0425336	0.0452007	0.0385263			Infant14Sample3	0.494668	0.489061	0	0.541981	0.491233	0.523877	0.460878	0.520416	0.487975	0.463343
	Infant14Sample4	0.0813239	0.0504466	0.0635595	0	0.0528584	0.037305	0.0697365	0.0681728	0.0526495	0.0755329			Infant14Sample4	0.548656	0.572903	0.541981	0	0.519765	0.5228	0.523544	0.542099	0.571028	0.54061
	Infant14Sample5	0.0526438	0.0480345	0.0523125	0.0528584	0	0.0405332	0.0654953	0.0490153	0.0411479	0.0505108			Infant14Sample5	0.474783	0.493053	0.491233	0.519765	0	0.490175	0.448062	0.497926	0.532665	0.494175
	Infant14Sample6	0.072958	0.0446222	0.0572113	0.037305	0.0405332	0	0.0628143	0.0660094	0.0461605	0.0660504			Infant14Sample6	0.528606	0.509867	0.523877	0.5228	0.490175	0	0.468178	0.476375	0.535844	0.47537
	Infant14Sample7	0.0420211	0.0403207	0.0373518	0.0697365	0.0654953	0.0628143	0	0.0505771	0.0499436	0.0462898			Infant14Sample7	0.474699	0.435723	0.460878	0.523544	0.448062	0.468178	0	0.467319	0.506116	0.497195
	Infant14Sample8	0.0411886	0.0384225	0.0425336	0.0681728	0.0490153	0.0660094	0.0505771	0	0.0336153	0.0311559			Infant14Sample8	0.481757	0.475522	0.520416	0.542099	0.497926	0.476375	0.467319	0	0.528133	0.466141
	Infant14Sample9	0.0550825	0.0324918	0.0452007	0.0526495	0.0411479	0.0461605	0.0499436	0.0336153	0	0.0480037			Infant14Sample9	0.543313	0.530472	0.487975	0.571028	0.532665	0.535844	0.506116	0.528133	0	0.482397
	Infant14Sample10	0.0378747	0.0441246	0.0385263	0.0755329	0.0505108	0.0660504	0.0462898	0.0311559	0.0480037	0			Infant14Sample10	0.502618	0.464035	0.463343	0.54061	0.494175	0.47537	0.497195	0.466141	0.482397	0
	Bray-Curtis Dissimilarity													Jaccard Dissimilarity
		Infant14Sample1	Infant14Sample2	Infant14Sample3	Infant14Sample4	Infant14Sample5	Infant14Sample6	Infant14Sample7	Infant14Sample8	Infant14Sample9	Infant14Sample10				Infant14Sample1	Infant14Sample2	Infant14Sample3	Infant14Sample4	Infant14Sample5	Infant14Sample6	Infant14Sample7	Infant14Sample8	Infant14Sample9	Infant14Sample10
	Infant14Sample1	0	0.170799	0.14371	0.247704	0.198806	0.234389	0.167585	0.160927	0.193985	0.168503			Infant14Sample1	0	0.679595	0.671743	0.696737	0.67951	0.686239	0.67027	0.672297	0.710197	0.70339
	Infant14Sample2	0.170799	0	0.14348	0.189164	0.167815	0.172865	0.151515	0.165978	0.150138	0.174242			Infant14Sample2	0.679595	0	0.687075	0.709302	0.688496	0.678571	0.667279	0.671821	0.710383	0.669027
	Infant14Sample3	0.14371	0.14348	0	0.205005	0.179752	0.195363	0.167355	0.161157	0.165978	0.164601			Infant14Sample3	0.671743	0.687075	0	0.690196	0.663669	0.672316	0.668498	0.693086	0.690037	0.663121
	Infant14Sample4	0.247704	0.189164	0.205005	0	0.181818	0.147612	0.220156	0.21786	0.179522	0.226584			Infant14Sample4	0.696737	0.709302	0.690196	0	0.686598	0.665924	0.689873	0.677866	0.733753	0.682927
	Infant14Sample5	0.198806	0.167815	0.179752	0.181818	0	0.154729	0.199265	0.189394	0.15978	0.19146			Infant14Sample5	0.67951	0.688496	0.663669	0.686598	0	0.638384	0.666667	0.669052	0.684109	0.673394
	Infant14Sample6	0.234389	0.172865	0.195363	0.147612	0.154729	0	0.201791	0.22865	0.172865	0.212351			Infant14Sample6	0.686239	0.678571	0.672316	0.665924	0.638384	0	0.659878	0.687732	0.68107	0.675048
	Infant14Sample7	0.167585	0.151515	0.167355	0.220156	0.199265	0.201791	0	0.165748	0.17562	0.155877			Infant14Sample7	0.67027	0.667279	0.668498	0.689873	0.666667	0.659878	0	0.656827	0.687129	0.663516
	Infant14Sample8	0.160927	0.165978	0.161157	0.21786	0.189394	0.22865	0.165748	0	0.15427	0.154959			Infant14Sample8	0.672297	0.671821	0.693086	0.677866	0.669052	0.687732	0.656827	0	0.700183	0.684669
	Infant14Sample9	0.193985	0.150138	0.165978	0.179522	0.15978	0.172865	0.17562	0.15427	0	0.17539			Infant14Sample9	0.710197	0.710383	0.690037	0.733753	0.684109	0.68107	0.687129	0.700183	0	0.667954
	Infant14Sample10	0.168503	0.174242	0.164601	0.226584	0.19146	0.212351	0.155877	0.154959	0.17539	0			Infant14Sample10	0.70339	0.669027	0.663121	0.682927	0.673394	0.675048	0.663516	0.684669	0.667954	0
