# Supplementary material for: Latitude in sample handling and storage for infant faecal microbiota studies: the elephant in the room?
Source: Microbiome. 2016 Jul 30;4:40. doi: 10.1186/s40168-016-0186-x (PMC4967342; doi:10.1186/s40168-016-0186-x)
Supplement: Additional file 2: — Roche 454 FLX expected variation. (XLS 10 kb) [file 40168_2016_186_MOESM2_ESM.xls]

## Sheet: Sheet1
	Additional file 2 - Roche 454 FLX Expected Variation
	(values for 42 sample pairs)
	Weighted UniFrac Distances			Unweighted UniFrac Distances			Bray-Curtis Dissimilarity			Jaccard Dissimilarity
	0.000803576			0			0.00369914			0.666667
	0.000875691			0			0.00554871			0
	0.00120765			0.0674195			0.00616523			0.5
	0.00182219			0.104263			0.0104809			0.357143
	0.00241372			0.133619			0.0104809			0.428571
	0.00260076			0.145084			0.0154131			0.75
	0.00278038			0.152697			0.0178792			0.333333
	0.00286305			0.205106			0.0234279			0.428571
	0.00398358			0.207244			0.025894			0.666667
	0.00483851			0.213578			0.027127			0.384615
	0.00509435			0.237202			0.0332922			0.5
	0.00530904			0.259249			0.0369914			0
	0.00536739			0.346907			0.0388409			0.5
	0.00542392			0.356833			0.0468557			0.285714
	0.00571382			0.36853			0.0480888			0.3
	0.00624107			0.385203			0.0493218			0.583333
	0.00869492			0.38709			0.0517879			0.583333
	0.00887673			0.397012			0.0635018			0.714286
	0.00899931			0.404313			0.0635018			0.444444
	0.00943314			0.41605			0.0635018			0.4
	0.0103105			0.427942			0.0678175			0.333333
	0.0103981			0.437789			0.0702836			0.555556
	0.0106242			0.437807			0.0739827			0.375
	0.0106361			0.445474			0.0752158			0.714286
	0.0109516			0.479405			0.0764488			0.5
	0.0125454			0.485161			0.0875462			0.4
	0.0129196			0.507834			0.0949445			0.5
	0.0129855			0.531726			0.0986436			0.454545
	0.0151318			0.557176			0.107891			0.384615
	0.0171789			0.560155			0.112207			0.166667
	0.0179269			0.60431			0.11344			0.75
	0.0181468			0.642357			0.12947			0.666667
	0.0199029			0.653459			0.133169			0.714286
	0.0200078			0.684382			0.137485			0.555556
	0.0212524			0.718233			0.217016			0.333333
	0.0220322			0.741961			0.224414			0.363636
	0.0250063			0.755976			0.26942			0.272727
	0.0270184			0.772258			0.366831			0.4
	0.0314431			0.797915			0.482737			0.428571
	0.00750034			0.671927			0.0585697			0.428571
	0.00887539			0.136794			0.108508			0.7
	0.0137696			0.686343			0.0974106			0.4
